# Supplementary material for: PD-L1 blockade in combination with inhibition of MAPK oncogenic signaling in patients with advanced melanoma
Source: Nat Commun. 2020 Dec 7;11:6262. doi: 10.1038/s41467-020-19810-w (PMC7721806; doi:10.1038/s41467-020-19810-w)
Supplement: Supplementary file 3 — Supplementary Data 1 [file 41467_2020_19810_MOESM3_ESM.xlsx]

## Sheet: Sheet1
SUBJECT	PARAMCD	AVAL	CNSR	BESTRESP	BESTPCHG	AGECAT	SEX	COHORT	ARM	Sample.ID	Sample.Type	Visit	Option.4	Option.5
1048276	OS	544	0	PR	-76.5432	40-50 years	M	A	MEDI4736 3 MG/KG +DABRAFENIB+ TRAMETINIB	AF308488-6	Tumor Biopsy	SCREENING	METASTATIC SITE	SUBCUTANEOUS FLANK NODULE
1048276	OS	544	0	PR	-76.5432	40-50 years	M	A	MEDI4736 3 MG/KG +DABRAFENIB+ TRAMETINIB	AF453318-6	Tumor Biopsy	DAY 15	METASTATIC SITE	SUBCUTANEOUS FLANK
1048276	PFS	521	0	PR	-76.5432	40-50 years	M	A	MEDI4736 3 MG/KG +DABRAFENIB+ TRAMETINIB	AF308488-6	Tumor Biopsy	SCREENING	METASTATIC SITE	SUBCUTANEOUS FLANK NODULE
1048276	PFS	521	0	PR	-76.5432	40-50 years	M	A	MEDI4736 3 MG/KG +DABRAFENIB+ TRAMETINIB	AF453318-6	Tumor Biopsy	DAY 15	METASTATIC SITE	SUBCUTANEOUS FLANK
1021901	OS	526	0	PR	-96.2857	30-40 years	M	A	MEDI4736 3 MG/KG +DABRAFENIB+ TRAMETINIB	NA	NA	NA	NA	NA
1021901	PFS	210	0	PR	-96.2857	30-40 years	M	A	MEDI4736 3 MG/KG +DABRAFENIB+ TRAMETINIB	NA	NA	NA	NA	NA
1074255	OS	281	0	PD	32	70-80 years	M	B	MEDI4736 10 MG/KG +TRAMETINIB (CONCOMITANT)	AF659343-4	Tumor Biopsy	DAY 90 FOLLOW UP	METASTATIC SITE	LYMPH NODE
1074255	PFS	36	0	PD	32	70-80 years	M	B	MEDI4736 10 MG/KG +TRAMETINIB (CONCOMITANT)	AF659343-4	Tumor Biopsy	DAY 90 FOLLOW UP	METASTATIC SITE	LYMPH NODE
1082336	OS	171	0	SD	-67.8082	30-40 years	F	A	MEDI4736 10 MG/KG +DABRAFENIB+ TRAMETINIB	AF659313-4	Tumor Biopsy	SCREENING	METASTATIC SITE	LEFT NECK
1082336	OS	171	0	SD	-67.8082	30-40 years	F	A	MEDI4736 10 MG/KG +DABRAFENIB+ TRAMETINIB	AF659328-4	Tumor Biopsy	DAY 15	METASTATIC SITE	SUBCLAVICULAR
1082336	PFS	105	0	SD	-67.8082	30-40 years	F	A	MEDI4736 10 MG/KG +DABRAFENIB+ TRAMETINIB	AF659313-4	Tumor Biopsy	SCREENING	METASTATIC SITE	LEFT NECK
1082336	PFS	105	0	SD	-67.8082	30-40 years	F	A	MEDI4736 10 MG/KG +DABRAFENIB+ TRAMETINIB	AF659328-4	Tumor Biopsy	DAY 15	METASTATIC SITE	SUBCLAVICULAR
1036404	OS	232	0	NE	-33.5443	50-60 years	M	C	MEDI4736 10 MG/KG +TRAMETINIB (SEQUENTIAL)	AF453314-6	Tumor Biopsy	SCREENING	METASTATIC SITE	ANTERIOR NECK
1036404	OS	232	0	NE	-33.5443	50-60 years	M	C	MEDI4736 10 MG/KG +TRAMETINIB (SEQUENTIAL)	AF760349-4	Tumor Biopsy	DAY 15	METASTATIC SITE	SKIN
1036404	OS	232	0	NE	-33.5443	50-60 years	M	C	MEDI4736 10 MG/KG +TRAMETINIB (SEQUENTIAL)	AF760365-4	Tumor Biopsy	DAY 43	METASTATIC SITE	SKIN
1036404	PFS	1	1	NE	-33.5443	50-60 years	M	C	MEDI4736 10 MG/KG +TRAMETINIB (SEQUENTIAL)	AF453314-6	Tumor Biopsy	SCREENING	METASTATIC SITE	ANTERIOR NECK
1036404	PFS	1	1	NE	-33.5443	50-60 years	M	C	MEDI4736 10 MG/KG +TRAMETINIB (SEQUENTIAL)	AF760349-4	Tumor Biopsy	DAY 15	METASTATIC SITE	SKIN
1036404	PFS	1	1	NE	-33.5443	50-60 years	M	C	MEDI4736 10 MG/KG +TRAMETINIB (SEQUENTIAL)	AF760365-4	Tumor Biopsy	DAY 43	METASTATIC SITE	SKIN
1095369	OS	959	1	PR	-53.3333	40-50 years	M	A	MEDI4736 10 MG/KG +DABRAFENIB+ TRAMETINIB	AF782297-4	Tumor Biopsy	SCREENING	PRIMARY SITE	LEFT NECK MASS
1095369	PFS	341	0	PR	-53.3333	40-50 years	M	A	MEDI4736 10 MG/KG +DABRAFENIB+ TRAMETINIB	AF782297-4	Tumor Biopsy	SCREENING	PRIMARY SITE	LEFT NECK MASS
1055419	OS	942	1	PD	-30.8824	70-80 years	M	B	MEDI4736 10 MG/KG +TRAMETINIB (CONCOMITANT)	AF782296-4	Tumor Biopsy	SCREENING	METASTATIC SITE	LIVER
1055419	OS	942	1	PD	-30.8824	70-80 years	M	B	MEDI4736 10 MG/KG +TRAMETINIB (CONCOMITANT)	AF659329-4	Tumor Biopsy	DAY 15	METASTATIC SITE	LIVER
1055419	PFS	43	0	PD	-30.8824	70-80 years	M	B	MEDI4736 10 MG/KG +TRAMETINIB (CONCOMITANT)	AF782296-4	Tumor Biopsy	SCREENING	METASTATIC SITE	LIVER
1055419	PFS	43	0	PD	-30.8824	70-80 years	M	B	MEDI4736 10 MG/KG +TRAMETINIB (CONCOMITANT)	AF659329-4	Tumor Biopsy	DAY 15	METASTATIC SITE	LIVER
1086319	OS	34	1	NE	NA	70-80 years	M	C	MEDI4736 10 MG/KG +TRAMETINIB (SEQUENTIAL)	EB342815-4	Tumor Biopsy	SCREENING
1086319	PFS	1	1	NE	NA	70-80 years	M	C	MEDI4736 10 MG/KG +TRAMETINIB (SEQUENTIAL)	EB342815-4	Tumor Biopsy	SCREENING
1028265	OS	91	0	SD	-29.8077	80+ years	F	B	MEDI4736 10 MG/KG +TRAMETINIB (CONCOMITANT)	EB635808-4	Tumor Biopsy	SCREENING	METASTATIC SITE	SKIN
1028265	PFS	91	0	SD	-29.8077	80+ years	F	B	MEDI4736 10 MG/KG +TRAMETINIB (CONCOMITANT)	EB635808-4	Tumor Biopsy	SCREENING	METASTATIC SITE	SKIN
1076726	OS	961	1	SD	-85.2632	70-80 years	M	B	MEDI4736 10 MG/KG +TRAMETINIB (CONCOMITANT)	NA	NA	NA	NA	NA
1076726	PFS	100	0	SD	-85.2632	70-80 years	M	B	MEDI4736 10 MG/KG +TRAMETINIB (CONCOMITANT)	NA	NA	NA	NA	NA
1091717	OS	660	0	SD	0	60-70 years	M	C	MEDI4736 10 MG/KG +TRAMETINIB (SEQUENTIAL)	ED102642-4	Tumor Biopsy	SCREENING
1091717	PFS	322	0	SD	0	60-70 years	M	C	MEDI4736 10 MG/KG +TRAMETINIB (SEQUENTIAL)	ED102642-4	Tumor Biopsy	SCREENING
1030566	OS	604	0	PD	46.6019	30-40 years	M	C	MEDI4736 10 MG/KG +TRAMETINIB (SEQUENTIAL)	ED102646-4	Tumor Biopsy	SCREENING	METASTATIC SITE	SKIN
1030566	PFS	32	0	PD	46.6019	30-40 years	M	C	MEDI4736 10 MG/KG +TRAMETINIB (SEQUENTIAL)	ED102646-4	Tumor Biopsy	SCREENING	METASTATIC SITE	SKIN
1005994	OS	1085	1	SD	-9.28793	50-60 years	F	C	MEDI4736 10 MG/KG +TRAMETINIB (SEQUENTIAL)	AF423324-6	Tumor Biopsy	SCREENING	METASTATIC SITE	R. LEG MASS
1005994	OS	1085	1	SD	-9.28793	50-60 years	F	C	MEDI4736 10 MG/KG +TRAMETINIB (SEQUENTIAL)	AF791939-4	Tumor Biopsy	DAY 15	METASTATIC SITE	RIGHT LEG MASS
1005994	PFS	289	1	SD	-9.28793	50-60 years	F	C	MEDI4736 10 MG/KG +TRAMETINIB (SEQUENTIAL)	AF423324-6	Tumor Biopsy	SCREENING	METASTATIC SITE	R. LEG MASS
1005994	PFS	289	1	SD	-9.28793	50-60 years	F	C	MEDI4736 10 MG/KG +TRAMETINIB (SEQUENTIAL)	AF791939-4	Tumor Biopsy	DAY 15	METASTATIC SITE	RIGHT LEG MASS
1096936	OS	435	0	PR	-53.2417	70-80 years	M	C	MEDI4736 10 MG/KG +TRAMETINIB (SEQUENTIAL)	AF791937-4	Tumor Biopsy	SCREENING	METASTATIC SITE	LIVER
1096936	PFS	1	1	PR	-53.2417	70-80 years	M	C	MEDI4736 10 MG/KG +TRAMETINIB (SEQUENTIAL)	AF791937-4	Tumor Biopsy	SCREENING	METASTATIC SITE	LIVER
1094680	OS	974	1	PR	-68.3168	60-70 years	F	A	MEDI4736 10 MG/KG +DABRAFENIB+ TRAMETINIB	AF791938-4	Tumor Biopsy	SCREENING	METASTATIC SITE	RIGHT SUBPATELLAR SOFTMASS
1094680	PFS	559	1	PR	-68.3168	60-70 years	F	A	MEDI4736 10 MG/KG +DABRAFENIB+ TRAMETINIB	AF791938-4	Tumor Biopsy	SCREENING	METASTATIC SITE	RIGHT SUBPATELLAR SOFTMASS
1018243	OS	959	1	PR	-53.5073	70-80 years	M	B	MEDI4736 10 MG/KG +TRAMETINIB (CONCOMITANT)	NA	NA	NA	NA	NA
1018243	PFS	488	1	PR	-53.5073	70-80 years	M	B	MEDI4736 10 MG/KG +TRAMETINIB (CONCOMITANT)	NA	NA	NA	NA	NA
1014406	OS	724	0	SD	-51.5528	30-40 years	F	A	MEDI4736 3 MG/KG +DABRAFENIB+ TRAMETINIB	AF241881-6	Tumor Biopsy	SCREENING	METASTATIC SITE	CHEST WALL
1014406	PFS	1	1	SD	-51.5528	30-40 years	F	A	MEDI4736 3 MG/KG +DABRAFENIB+ TRAMETINIB	AF241881-6	Tumor Biopsy	SCREENING	METASTATIC SITE	CHEST WALL
1060699	OS	1178	1	PR	-85	30-40 years	M	A	MEDI4736 3 MG/KG +DABRAFENIB+ TRAMETINIB	AF241866-3	Tumor Biopsy	SCREENING	METASTATIC SITE	LIVER
1060699	OS	1178	1	PR	-85	30-40 years	M	A	MEDI4736 3 MG/KG +DABRAFENIB+ TRAMETINIB	AG089494-4	Tumor Biopsy	DAY 90 FOLLOW UP	METASTATIC SITE	CHEST WALL
1060699	PFS	442	1	PR	-85	30-40 years	M	A	MEDI4736 3 MG/KG +DABRAFENIB+ TRAMETINIB	AF241866-3	Tumor Biopsy	SCREENING	METASTATIC SITE	LIVER
1060699	PFS	442	1	PR	-85	30-40 years	M	A	MEDI4736 3 MG/KG +DABRAFENIB+ TRAMETINIB	AG089494-4	Tumor Biopsy	DAY 90 FOLLOW UP	METASTATIC SITE	CHEST WALL
1040211	OS	154	0	PD	23.5294	80+ years	M	B	MEDI4736 10 MG/KG +TRAMETINIB (CONCOMITANT)	AF442082-6	Tumor Biopsy	SCREENING	METASTATIC SITE	SKIN
1040211	OS	154	0	PD	23.5294	80+ years	M	B	MEDI4736 10 MG/KG +TRAMETINIB (CONCOMITANT)	AF502607-4	Tumor Biopsy	DAY 15	METASTATIC SITE	SKIN
1040211	PFS	42	0	PD	23.5294	80+ years	M	B	MEDI4736 10 MG/KG +TRAMETINIB (CONCOMITANT)	AF442082-6	Tumor Biopsy	SCREENING	METASTATIC SITE	SKIN
1040211	PFS	42	0	PD	23.5294	80+ years	M	B	MEDI4736 10 MG/KG +TRAMETINIB (CONCOMITANT)	AF502607-4	Tumor Biopsy	DAY 15	METASTATIC SITE	SKIN
1006796	OS	211	0	SD	12.7119	40-50 years	F	B	MEDI4736 10 MG/KG +TRAMETINIB (CONCOMITANT)	AF498633-4	Tumor Biopsy	SCREENING	METASTATIC SITE	RIGHT POSTERIOR ABDOMINAL MASS
1006796	PFS	1	1	SD	12.7119	40-50 years	F	B	MEDI4736 10 MG/KG +TRAMETINIB (CONCOMITANT)	AF498633-4	Tumor Biopsy	SCREENING	METASTATIC SITE	RIGHT POSTERIOR ABDOMINAL MASS
1005335	OS	898	1	PR	-60.8696	40-50 years	M	B	MEDI4736 10 MG/KG +TRAMETINIB (CONCOMITANT)	AF498632-4	Tumor Biopsy	SCREENING	PRIMARY SITE	LUNG
1005335	PFS	149	0	PR	-60.8696	40-50 years	M	B	MEDI4736 10 MG/KG +TRAMETINIB (CONCOMITANT)	AF498632-4	Tumor Biopsy	SCREENING	PRIMARY SITE	LUNG
1097378	OS	956	0	PR	-93.4783	50-60 years	M	A	MEDI4736 10 MG/KG +DABRAFENIB+ TRAMETINIB	AF408846-6	Tumor Biopsy	SCREENING	METASTATIC SITE	LUNG
1097378	OS	956	0	PR	-93.4783	50-60 years	M	A	MEDI4736 10 MG/KG +DABRAFENIB+ TRAMETINIB	AF408864-6	Tumor Biopsy	DAY 15	METASTATIC SITE	LUNG
1097378	PFS	821	0	PR	-93.4783	50-60 years	M	A	MEDI4736 10 MG/KG +DABRAFENIB+ TRAMETINIB	AF408846-6	Tumor Biopsy	SCREENING	METASTATIC SITE	LUNG
1097378	PFS	821	0	PR	-93.4783	50-60 years	M	A	MEDI4736 10 MG/KG +DABRAFENIB+ TRAMETINIB	AF408864-6	Tumor Biopsy	DAY 15	METASTATIC SITE	LUNG
1064719	OS	1036	1	SD	-100	70-80 years	M	B	MEDI4736 10 MG/KG +TRAMETINIB (CONCOMITANT)	AF807552-4	Tumor Biopsy	SCREENING	METASTATIC SITE	LUNG
1064719	OS	1036	1	SD	-100	70-80 years	M	B	MEDI4736 10 MG/KG +TRAMETINIB (CONCOMITANT)	AF877144-4	Tumor Biopsy	DAY 15	METASTATIC SITE	LUNG
1064719	PFS	223	0	SD	-100	70-80 years	M	B	MEDI4736 10 MG/KG +TRAMETINIB (CONCOMITANT)	AF807552-4	Tumor Biopsy	SCREENING	METASTATIC SITE	LUNG
1064719	PFS	223	0	SD	-100	70-80 years	M	B	MEDI4736 10 MG/KG +TRAMETINIB (CONCOMITANT)	AF877144-4	Tumor Biopsy	DAY 15	METASTATIC SITE	LUNG
1092277	OS	1008	1	CR	-72.4138	30-40 years	M	A	MEDI4736 10 MG/KG +DABRAFENIB+ TRAMETINIB	AF807554-4	Tumor Biopsy	SCREENING	METASTATIC SITE	LYMPH NODE
1092277	OS	1008	1	CR	-72.4138	30-40 years	M	A	MEDI4736 10 MG/KG +DABRAFENIB+ TRAMETINIB	AF872962-4	Tumor Biopsy	DAY 15	METASTATIC SITE	LYMPH NODE
1092277	PFS	1004	1	CR	-72.4138	30-40 years	M	A	MEDI4736 10 MG/KG +DABRAFENIB+ TRAMETINIB	AF807554-4	Tumor Biopsy	SCREENING	METASTATIC SITE	LYMPH NODE
1092277	PFS	1004	1	CR	-72.4138	30-40 years	M	A	MEDI4736 10 MG/KG +DABRAFENIB+ TRAMETINIB	AF872962-4	Tumor Biopsy	DAY 15	METASTATIC SITE	LYMPH NODE
1058310	OS	1000	1	PR	-85	50-60 years	F	A	MEDI4736 10 MG/KG +DABRAFENIB+ TRAMETINIB	AF807553-7	Tumor Biopsy	SCREENING	METASTATIC SITE
1058310	OS	1000	1	PR	-85	50-60 years	F	A	MEDI4736 10 MG/KG +DABRAFENIB+ TRAMETINIB	AF872963-4	Tumor Biopsy	DAY 15	METASTATIC SITE	AMENTIM
1058310	PFS	968	1	PR	-85	50-60 years	F	A	MEDI4736 10 MG/KG +DABRAFENIB+ TRAMETINIB	AF807553-7	Tumor Biopsy	SCREENING	METASTATIC SITE
1058310	PFS	968	1	PR	-85	50-60 years	F	A	MEDI4736 10 MG/KG +DABRAFENIB+ TRAMETINIB	AF872963-4	Tumor Biopsy	DAY 15	METASTATIC SITE	AMENTIM
1031074	OS	496	0	SD	10.1449	40-50 years	M	A	MEDI4736 10 MG/KG +DABRAFENIB+ TRAMETINIB	AF807556-4	Tumor Biopsy	SCREENING	METASTATIC SITE	LIVER
1031074	OS	496	0	SD	10.1449	40-50 years	M	A	MEDI4736 10 MG/KG +DABRAFENIB+ TRAMETINIB	AG373553-4	Tumor Biopsy	DAY 15	METASTATIC SITE	LIVER
1031074	PFS	94	0	SD	10.1449	40-50 years	M	A	MEDI4736 10 MG/KG +DABRAFENIB+ TRAMETINIB	AF807556-4	Tumor Biopsy	SCREENING	METASTATIC SITE	LIVER
1031074	PFS	94	0	SD	10.1449	40-50 years	M	A	MEDI4736 10 MG/KG +DABRAFENIB+ TRAMETINIB	AG373553-4	Tumor Biopsy	DAY 15	METASTATIC SITE	LIVER
1048939	OS	380	1	CR	-70.5882	50-60 years	M	A	MEDI4736 10 MG/KG +DABRAFENIB+ TRAMETINIB	AF807555-4	Tumor Biopsy	SCREENING	METASTATIC SITE	LUNG
1048939	PFS	159	1	CR	-70.5882	50-60 years	M	A	MEDI4736 10 MG/KG +DABRAFENIB+ TRAMETINIB	AF807555-4	Tumor Biopsy	SCREENING	METASTATIC SITE	LUNG
1004925	OS	822	1	SD	-20	50-60 years	F	A	MEDI4736 10 MG/KG +DABRAFENIB+ TRAMETINIB	NA	NA	NA	NA	NA
1004925	PFS	822	1	SD	-20	50-60 years	F	A	MEDI4736 10 MG/KG +DABRAFENIB+ TRAMETINIB	NA	NA	NA	NA	NA
1050416	OS	191	0	SD	-52.2727	50-60 years	M	A	MEDI4736 10 MG/KG +DABRAFENIB+ TRAMETINIB	AG058022-4	Tumor Biopsy	SCREENING	METASTATIC SITE	PELVIC WALL MASS
1050416	OS	191	0	SD	-52.2727	50-60 years	M	A	MEDI4736 10 MG/KG +DABRAFENIB+ TRAMETINIB	AG058023-4	Tumor Biopsy	DAY 15	METASTATIC SITE	LYMPH NODE
1050416	PFS	64	0	SD	-52.2727	50-60 years	M	A	MEDI4736 10 MG/KG +DABRAFENIB+ TRAMETINIB	AG058022-4	Tumor Biopsy	SCREENING	METASTATIC SITE	PELVIC WALL MASS
1050416	PFS	64	0	SD	-52.2727	50-60 years	M	A	MEDI4736 10 MG/KG +DABRAFENIB+ TRAMETINIB	AG058023-4	Tumor Biopsy	DAY 15	METASTATIC SITE	LYMPH NODE
1028337	OS	755	1	PR	-72.7273	60-70 years	F	C	MEDI4736 10 MG/KG +TRAMETINIB (SEQUENTIAL)	AG058021-4	Tumor Biopsy	SCREENING	METASTATIC SITE	Right Upper Back Subcutaneous Nodule
1028337	PFS	180	1	PR	-72.7273	60-70 years	F	C	MEDI4736 10 MG/KG +TRAMETINIB (SEQUENTIAL)	AG058021-4	Tumor Biopsy	SCREENING	METASTATIC SITE	Right Upper Back Subcutaneous Nodule
1017423	OS	270	0	PR	-58	40-50 years	F	A	MEDI4736 3 MG/KG +DABRAFENIB+ TRAMETINIB	NA	NA	NA	NA	NA
1017423	PFS	1	1	PR	-58	40-50 years	F	A	MEDI4736 3 MG/KG +DABRAFENIB+ TRAMETINIB	NA	NA	NA	NA	NA
1065935	OS	1155	1	PR	-100	30-40 years	F	A	MEDI4736 3 MG/KG +DABRAFENIB+ TRAMETINIB	NA	NA	NA	NA	NA
1065935	PFS	392	1	PR	-100	30-40 years	F	A	MEDI4736 3 MG/KG +DABRAFENIB+ TRAMETINIB	NA	NA	NA	NA	NA
1050685	OS	52	1	SD	-2.3622	50-60 years	F	B	MEDI4736 10 MG/KG +TRAMETINIB (CONCOMITANT)	AF365760-6	Tumor Biopsy	SCREENING	METASTATIC SITE	LYMPH NODE
1050685	OS	52	1	SD	-2.3622	50-60 years	F	B	MEDI4736 10 MG/KG +TRAMETINIB (CONCOMITANT)	AF365762-6	Tumor Biopsy	DAY 15	METASTATIC SITE	LYMPH NODE
1050685	PFS	43	1	SD	-2.3622	50-60 years	F	B	MEDI4736 10 MG/KG +TRAMETINIB (CONCOMITANT)	AF365760-6	Tumor Biopsy	SCREENING	METASTATIC SITE	LYMPH NODE
1050685	PFS	43	1	SD	-2.3622	50-60 years	F	B	MEDI4736 10 MG/KG +TRAMETINIB (CONCOMITANT)	AF365762-6	Tumor Biopsy	DAY 15	METASTATIC SITE	LYMPH NODE
1082226	OS	82	0	PD	31.5152	50-60 years	F	B	MEDI4736 10 MG/KG +TRAMETINIB (CONCOMITANT)	AF365765-20	Tumor Biopsy	DAY 15	METASTATIC SITE	LT GROIN MASS
1082226	PFS	39	0	PD	31.5152	50-60 years	F	B	MEDI4736 10 MG/KG +TRAMETINIB (CONCOMITANT)	AF365765-20	Tumor Biopsy	DAY 15	METASTATIC SITE	LT GROIN MASS
1081893	OS	377	0	SD	-5.66038	40-50 years	M	B	MEDI4736 10 MG/KG +TRAMETINIB (CONCOMITANT)	AF395376-6	Tumor Biopsy	SCREENING	METASTATIC SITE	LUNG
1081893	PFS	155	0	SD	-5.66038	40-50 years	M	B	MEDI4736 10 MG/KG +TRAMETINIB (CONCOMITANT)	AF395376-6	Tumor Biopsy	SCREENING	METASTATIC SITE	LUNG
1019187	OS	271	0	PD	-9.43396	30-40 years	F	C	MEDI4736 10 MG/KG +TRAMETINIB (SEQUENTIAL)	AG390710-4	Tumor Biopsy	DAY 43	METASTATIC SITE	CHEST WALL
1019187	PFS	69	0	PD	-9.43396	30-40 years	F	C	MEDI4736 10 MG/KG +TRAMETINIB (SEQUENTIAL)	AG390710-4	Tumor Biopsy	DAY 43	METASTATIC SITE	CHEST WALL
1087088	OS	620	0	PD	-55.5556	50-60 years	M	C	MEDI4736 10 MG/KG +TRAMETINIB (SEQUENTIAL)	AF791102-11	Tumor Biopsy	SCREENING	METASTATIC SITE	LYMPH NODE
1087088	OS	620	0	PD	-55.5556	50-60 years	M	C	MEDI4736 10 MG/KG +TRAMETINIB (SEQUENTIAL)	AF748769-4	Tumor Biopsy	DAY 15	METASTATIC SITE	LYMPH NODE
1087088	OS	620	0	PD	-55.5556	50-60 years	M	C	MEDI4736 10 MG/KG +TRAMETINIB (SEQUENTIAL)	AF748797-4	Tumor Biopsy	DAY 43	METASTATIC SITE	LYMPH NODE
1087088	PFS	70	0	PD	-55.5556	50-60 years	M	C	MEDI4736 10 MG/KG +TRAMETINIB (SEQUENTIAL)	AF791102-11	Tumor Biopsy	SCREENING	METASTATIC SITE	LYMPH NODE
1087088	PFS	70	0	PD	-55.5556	50-60 years	M	C	MEDI4736 10 MG/KG +TRAMETINIB (SEQUENTIAL)	AF748769-4	Tumor Biopsy	DAY 15	METASTATIC SITE	LYMPH NODE
1087088	PFS	70	0	PD	-55.5556	50-60 years	M	C	MEDI4736 10 MG/KG +TRAMETINIB (SEQUENTIAL)	AF748797-4	Tumor Biopsy	DAY 43	METASTATIC SITE	LYMPH NODE
1048434	OS	434	0	SD	-29.8507	40-50 years	F	A	MEDI4736 10 MG/KG +DABRAFENIB+ TRAMETINIB	AF409138-6	Tumor Biopsy	SCREENING	METASTATIC SITE	SUBCUTANEOUS NODULE
1048434	OS	434	0	SD	-29.8507	40-50 years	F	A	MEDI4736 10 MG/KG +DABRAFENIB+ TRAMETINIB	AF409156-6	Tumor Biopsy	DAY 15	METASTATIC SITE	SUBCUTANEOUS NODULE
1048434	PFS	271	0	SD	-29.8507	40-50 years	F	A	MEDI4736 10 MG/KG +DABRAFENIB+ TRAMETINIB	AF409138-6	Tumor Biopsy	SCREENING	METASTATIC SITE	SUBCUTANEOUS NODULE
1048434	PFS	271	0	SD	-29.8507	40-50 years	F	A	MEDI4736 10 MG/KG +DABRAFENIB+ TRAMETINIB	AF409156-6	Tumor Biopsy	DAY 15	METASTATIC SITE	SUBCUTANEOUS NODULE
1020492	OS	360	0	PR	-51.5464	40-50 years	M	A	MEDI4736 10 MG/KG +DABRAFENIB+ TRAMETINIB	AF791100-4	Tumor Biopsy	SCREENING	METASTATIC SITE
1020492	OS	360	0	PR	-51.5464	40-50 years	M	A	MEDI4736 10 MG/KG +DABRAFENIB+ TRAMETINIB	AF933562-4	Tumor Biopsy	DAY 15	METASTATIC SITE	LYMPH NODE
1020492	PFS	311	0	PR	-51.5464	40-50 years	M	A	MEDI4736 10 MG/KG +DABRAFENIB+ TRAMETINIB	AF791100-4	Tumor Biopsy	SCREENING	METASTATIC SITE
1020492	PFS	311	0	PR	-51.5464	40-50 years	M	A	MEDI4736 10 MG/KG +DABRAFENIB+ TRAMETINIB	AF933562-4	Tumor Biopsy	DAY 15	METASTATIC SITE	LYMPH NODE
1096489	OS	953	1	PD	-50.8065	70-80 years	F	C	MEDI4736 10 MG/KG +TRAMETINIB (SEQUENTIAL)	AF851703-4	Tumor Biopsy	SCREENING	METASTATIC SITE	LIVER
1096489	PFS	1	1	PD	-50.8065	70-80 years	F	C	MEDI4736 10 MG/KG +TRAMETINIB (SEQUENTIAL)	AF851703-4	Tumor Biopsy	SCREENING	METASTATIC SITE	LIVER
1045404	OS	792	1	PR	-67.5325	40-50 years	M	C	MEDI4736 10 MG/KG +TRAMETINIB (SEQUENTIAL)	AF851707-4	Tumor Biopsy	SCREENING	METASTATIC SITE	LYMPH NODE
1045404	OS	792	1	PR	-67.5325	40-50 years	M	C	MEDI4736 10 MG/KG +TRAMETINIB (SEQUENTIAL)	AG355355-4	Tumor Biopsy	DAY 15	METASTATIC SITE	LYMPH NODE
1045404	PFS	179	0	PR	-67.5325	40-50 years	M	C	MEDI4736 10 MG/KG +TRAMETINIB (SEQUENTIAL)	AF851707-4	Tumor Biopsy	SCREENING	METASTATIC SITE	LYMPH NODE
1045404	PFS	179	0	PR	-67.5325	40-50 years	M	C	MEDI4736 10 MG/KG +TRAMETINIB (SEQUENTIAL)	AG355355-4	Tumor Biopsy	DAY 15	METASTATIC SITE	LYMPH NODE
1085130	OS	310	0	SD	-6.08696	60-70 years	M	C	MEDI4736 10 MG/KG +TRAMETINIB (SEQUENTIAL)	NA	NA	NA	NA	NA
1085130	PFS	182	0	SD	-6.08696	60-70 years	M	C	MEDI4736 10 MG/KG +TRAMETINIB (SEQUENTIAL)	NA	NA	NA	NA	NA
1070418	OS	1100	1	SD	2.63158	60-70 years	F	C	MEDI4736 10 MG/KG +TRAMETINIB (SEQUENTIAL)	AH293877-4	Tumor Biopsy	DAY 15	METASTATIC SITE	Thyroid
1070418	OS	1100	1	SD	2.63158	60-70 years	F	C	MEDI4736 10 MG/KG +TRAMETINIB (SEQUENTIAL)	AH432131-4	Tumor Biopsy	DAY 43	METASTATIC SITE	THYROID NODULE
1070418	PFS	74	1	SD	2.63158	60-70 years	F	C	MEDI4736 10 MG/KG +TRAMETINIB (SEQUENTIAL)	AH293877-4	Tumor Biopsy	DAY 15	METASTATIC SITE	Thyroid
1070418	PFS	74	1	SD	2.63158	60-70 years	F	C	MEDI4736 10 MG/KG +TRAMETINIB (SEQUENTIAL)	AH432131-4	Tumor Biopsy	DAY 43	METASTATIC SITE	THYROID NODULE
1062786	OS	1012	1	PR	-80.7692	60-70 years	F	B	MEDI4736 10 MG/KG +TRAMETINIB (CONCOMITANT)	AG139465-4	Tumor Biopsy	SCREENING	PRIMARY SITE	SKIN
1062786	OS	1012	1	PR	-80.7692	60-70 years	F	B	MEDI4736 10 MG/KG +TRAMETINIB (CONCOMITANT)	AG207712-4	Tumor Biopsy	DAY 15	PRIMARY SITE	SKIN
1062786	PFS	939	1	PR	-80.7692	60-70 years	F	B	MEDI4736 10 MG/KG +TRAMETINIB (CONCOMITANT)	AG139465-4	Tumor Biopsy	SCREENING	PRIMARY SITE	SKIN
1062786	PFS	939	1	PR	-80.7692	60-70 years	F	B	MEDI4736 10 MG/KG +TRAMETINIB (CONCOMITANT)	AG207712-4	Tumor Biopsy	DAY 15	PRIMARY SITE	SKIN
1045396	OS	962	1	SD	-9.47368	70-80 years	M	B	MEDI4736 10 MG/KG +TRAMETINIB (CONCOMITANT)	AG139466-4	Tumor Biopsy	SCREENING	METASTATIC SITE	SKIN
1045396	OS	962	1	SD	-9.47368	70-80 years	M	B	MEDI4736 10 MG/KG +TRAMETINIB (CONCOMITANT)	AG406173-4	Tumor Biopsy	DAY 15	METASTATIC SITE	SKIN
1045396	PFS	162	0	SD	-9.47368	70-80 years	M	B	MEDI4736 10 MG/KG +TRAMETINIB (CONCOMITANT)	AG139466-4	Tumor Biopsy	SCREENING	METASTATIC SITE	SKIN
1045396	PFS	162	0	SD	-9.47368	70-80 years	M	B	MEDI4736 10 MG/KG +TRAMETINIB (CONCOMITANT)	AG406173-4	Tumor Biopsy	DAY 15	METASTATIC SITE	SKIN
1099219	OS	102	1	NE	NA	50-60 years	M	A	MEDI4736 10 MG/KG +DABRAFENIB+ TRAMETINIB	AG432754-4	Tumor Biopsy	SCREENING	PRIMARY SITE	SKIN
1099219	PFS	1	1	NE	NA	50-60 years	M	A	MEDI4736 10 MG/KG +DABRAFENIB+ TRAMETINIB	AG432754-4	Tumor Biopsy	SCREENING	PRIMARY SITE	SKIN
1020143	OS	101	0	SD	-25.7426	60-70 years	F	B	MEDI4736 10 MG/KG +TRAMETINIB (CONCOMITANT)	AG431115-4	Tumor Biopsy	SCREENING	METASTATIC SITE	STOMACH
1020143	PFS	101	0	SD	-25.7426	60-70 years	F	B	MEDI4736 10 MG/KG +TRAMETINIB (CONCOMITANT)	AG431115-4	Tumor Biopsy	SCREENING	METASTATIC SITE	STOMACH
1033736	OS	879	1	PR	-65.1515	18-30 years	F	A	MEDI4736 10 MG/KG +DABRAFENIB+ TRAMETINIB	NA	NA	NA	NA	NA
1033736	PFS	414	1	PR	-65.1515	18-30 years	F	A	MEDI4736 10 MG/KG +DABRAFENIB+ TRAMETINIB	NA	NA	NA	NA	NA
1020095	OS	856	1	PR	-47.3684	70-80 years	F	C	MEDI4736 10 MG/KG +TRAMETINIB (SEQUENTIAL)	NA	NA	NA	NA	NA
1020095	PFS	408	0	PR	-47.3684	70-80 years	F	C	MEDI4736 10 MG/KG +TRAMETINIB (SEQUENTIAL)	NA	NA	NA	NA	NA
1065789	OS	232	1	PR	-52	30-40 years	F	C	MEDI4736 10 MG/KG +TRAMETINIB (SEQUENTIAL)	NA	NA	NA	NA	NA
1065789	PFS	182	1	PR	-52	30-40 years	F	C	MEDI4736 10 MG/KG +TRAMETINIB (SEQUENTIAL)	NA	NA	NA	NA	NA
1058659	OS	647	0	SD	-50	80+ years	M	C	MEDI4736 10 MG/KG +TRAMETINIB (SEQUENTIAL)	NA	NA	NA	NA	NA
1058659	PFS	177	0	SD	-50	80+ years	M	C	MEDI4736 10 MG/KG +TRAMETINIB (SEQUENTIAL)	NA	NA	NA	NA	NA
1046677	OS	873	1	SD	-7.8125	30-40 years	M	B	MEDI4736 10 MG/KG +TRAMETINIB (CONCOMITANT)	EB343257-4	Tumor Biopsy	SCREENING	METASTATIC SITE	LYMPH NODE
1046677	OS	873	1	SD	-7.8125	30-40 years	M	B	MEDI4736 10 MG/KG +TRAMETINIB (CONCOMITANT)	ED150226-4	Tumor Biopsy	DAY 15	METASTATIC SITE	LYMPH NODE
1046677	PFS	379	1	SD	-7.8125	30-40 years	M	B	MEDI4736 10 MG/KG +TRAMETINIB (CONCOMITANT)	EB343257-4	Tumor Biopsy	SCREENING	METASTATIC SITE	LYMPH NODE
1046677	PFS	379	1	SD	-7.8125	30-40 years	M	B	MEDI4736 10 MG/KG +TRAMETINIB (CONCOMITANT)	ED150226-4	Tumor Biopsy	DAY 15	METASTATIC SITE	LYMPH NODE
1037570	OS	541	0	PR	-80.7692	50-60 years	M	A	MEDI4736 10 MG/KG +DABRAFENIB+ TRAMETINIB	EB343275-4	Tumor Biopsy	SCREENING	PRIMARY SITE	SKIN
1037570	OS	541	0	PR	-80.7692	50-60 years	M	A	MEDI4736 10 MG/KG +DABRAFENIB+ TRAMETINIB	ED150222-4	Tumor Biopsy	DAY 15	PRIMARY SITE	SKIN
1037570	PFS	274	0	PR	-80.7692	50-60 years	M	A	MEDI4736 10 MG/KG +DABRAFENIB+ TRAMETINIB	EB343275-4	Tumor Biopsy	SCREENING	PRIMARY SITE	SKIN
1037570	PFS	274	0	PR	-80.7692	50-60 years	M	A	MEDI4736 10 MG/KG +DABRAFENIB+ TRAMETINIB	ED150222-4	Tumor Biopsy	DAY 15	PRIMARY SITE	SKIN
1072745	OS	895	1	CR	-79.1667	50-60 years	F	A	MEDI4736 10 MG/KG +DABRAFENIB+ TRAMETINIB	ED092633-4	Tumor Biopsy	SCREENING	METASTATIC SITE	LYMPH NODE
1072745	PFS	838	1	CR	-79.1667	50-60 years	F	A	MEDI4736 10 MG/KG +DABRAFENIB+ TRAMETINIB	ED092633-4	Tumor Biopsy	SCREENING	METASTATIC SITE	LYMPH NODE
1029017	OS	206	0	PR	-75.7764	60-70 years	M	A	MEDI4736 10 MG/KG +DABRAFENIB+ TRAMETINIB	ED092632-4	Tumor Biopsy	SCREENING	METASTATIC SITE	LIVER
1029017	PFS	152	0	PR	-75.7764	60-70 years	M	A	MEDI4736 10 MG/KG +DABRAFENIB+ TRAMETINIB	ED092632-4	Tumor Biopsy	SCREENING	METASTATIC SITE	LIVER
1025388	OS	814	1	PR	-60	70-80 years	F	A	MEDI4736 10 MG/KG +DABRAFENIB+ TRAMETINIB	ED092629-4	Tumor Biopsy	SCREENING	METASTATIC SITE	SKIN
1025388	OS	814	1	PR	-60	70-80 years	F	A	MEDI4736 10 MG/KG +DABRAFENIB+ TRAMETINIB	ED150223-4	Tumor Biopsy	DAY 15	METASTATIC SITE	SKIN
1025388	PFS	319	0	PR	-60	70-80 years	F	A	MEDI4736 10 MG/KG +DABRAFENIB+ TRAMETINIB	ED092629-4	Tumor Biopsy	SCREENING	METASTATIC SITE	SKIN
1025388	PFS	319	0	PR	-60	70-80 years	F	A	MEDI4736 10 MG/KG +DABRAFENIB+ TRAMETINIB	ED150223-4	Tumor Biopsy	DAY 15	METASTATIC SITE	SKIN
1097176	OS	848	1	CR	-100	50-60 years	M	B	MEDI4736 10 MG/KG +TRAMETINIB (CONCOMITANT)	ED092627-4	Tumor Biopsy	SCREENING	METASTATIC SITE	SKIN
1097176	OS	848	1	CR	-100	50-60 years	M	B	MEDI4736 10 MG/KG +TRAMETINIB (CONCOMITANT)	EB635672-4	Tumor Biopsy	DAY 15	METASTATIC SITE	SKIN
1097176	PFS	777	1	CR	-100	50-60 years	M	B	MEDI4736 10 MG/KG +TRAMETINIB (CONCOMITANT)	ED092627-4	Tumor Biopsy	SCREENING	METASTATIC SITE	SKIN
1097176	PFS	777	1	CR	-100	50-60 years	M	B	MEDI4736 10 MG/KG +TRAMETINIB (CONCOMITANT)	EB635672-4	Tumor Biopsy	DAY 15	METASTATIC SITE	SKIN
1048099	OS	213	0	SD	-81.8182	18-30 years	F	A	MEDI4736 10 MG/KG +DABRAFENIB+ TRAMETINIB	ED092628-4	Tumor Biopsy	SCREENING	METASTATIC SITE	SKIN
1048099	OS	213	0	SD	-81.8182	18-30 years	F	A	MEDI4736 10 MG/KG +DABRAFENIB+ TRAMETINIB	ED308743-4	Tumor Biopsy	DAY 15	METASTATIC SITE	SKIN
1048099	PFS	150	0	SD	-81.8182	18-30 years	F	A	MEDI4736 10 MG/KG +DABRAFENIB+ TRAMETINIB	ED092628-4	Tumor Biopsy	SCREENING	METASTATIC SITE	SKIN
1048099	PFS	150	0	SD	-81.8182	18-30 years	F	A	MEDI4736 10 MG/KG +DABRAFENIB+ TRAMETINIB	ED308743-4	Tumor Biopsy	DAY 15	METASTATIC SITE	SKIN
1081859	OS	852	1	PR	-72.6027	50-60 years	M	A	MEDI4736 10 MG/KG +DABRAFENIB+ TRAMETINIB	ED092626-4	Tumor Biopsy	SCREENING	METASTATIC SITE	LYMPH NODE
1081859	PFS	215	1	PR	-72.6027	50-60 years	M	A	MEDI4736 10 MG/KG +DABRAFENIB+ TRAMETINIB	ED092626-4	Tumor Biopsy	SCREENING	METASTATIC SITE	LYMPH NODE
1014302	OS	312	0	SD	15.7143	40-50 years	M	B	MEDI4736 10 MG/KG +TRAMETINIB (CONCOMITANT)	ED092630-4	Tumor Biopsy	SCREENING	METASTATIC SITE	LYMPH NODE
1014302	PFS	105	0	SD	15.7143	40-50 years	M	B	MEDI4736 10 MG/KG +TRAMETINIB (CONCOMITANT)	ED092630-4	Tumor Biopsy	SCREENING	METASTATIC SITE	LYMPH NODE
1081897	OS	560	0	SD	14	50-60 years	F	B	MEDI4736 10 MG/KG +TRAMETINIB (CONCOMITANT)	ED349213-4	Tumor Biopsy	SCREENING	METASTATIC SITE	SKIN
1081897	OS	560	0	SD	14	50-60 years	F	B	MEDI4736 10 MG/KG +TRAMETINIB (CONCOMITANT)	ED456749-4	Tumor Biopsy	DAY 15	METASTATIC SITE	SKIN
1081897	PFS	106	0	SD	14	50-60 years	F	B	MEDI4736 10 MG/KG +TRAMETINIB (CONCOMITANT)	ED349213-4	Tumor Biopsy	SCREENING	METASTATIC SITE	SKIN
1081897	PFS	106	0	SD	14	50-60 years	F	B	MEDI4736 10 MG/KG +TRAMETINIB (CONCOMITANT)	ED456749-4	Tumor Biopsy	DAY 15	METASTATIC SITE	SKIN
1028046	OS	787	1	SD	-17.3913	70-80 years	M	B	MEDI4736 10 MG/KG +TRAMETINIB (CONCOMITANT)	ED349209-4	Tumor Biopsy	SCREENING	METASTATIC SITE	SKIN
1028046	OS	787	1	SD	-17.3913	70-80 years	M	B	MEDI4736 10 MG/KG +TRAMETINIB (CONCOMITANT)	ED456746-4	Tumor Biopsy	DAY 15	METASTATIC SITE	SKIN
1028046	PFS	167	0	SD	-17.3913	70-80 years	M	B	MEDI4736 10 MG/KG +TRAMETINIB (CONCOMITANT)	ED349209-4	Tumor Biopsy	SCREENING	METASTATIC SITE	SKIN
1028046	PFS	167	0	SD	-17.3913	70-80 years	M	B	MEDI4736 10 MG/KG +TRAMETINIB (CONCOMITANT)	ED456746-4	Tumor Biopsy	DAY 15	METASTATIC SITE	SKIN
1042693	OS	312	0	SD	-3.79747	70-80 years	F	C	MEDI4736 10 MG/KG +TRAMETINIB (SEQUENTIAL)	ED349212-4	Tumor Biopsy	SCREENING	METASTATIC SITE	LYMPH NODE
1042693	PFS	133	0	SD	-3.79747	70-80 years	F	C	MEDI4736 10 MG/KG +TRAMETINIB (SEQUENTIAL)	ED349212-4	Tumor Biopsy	SCREENING	METASTATIC SITE	LYMPH NODE
1011434	OS	742	1	PR	-100	50-60 years	M	C	MEDI4736 10 MG/KG +TRAMETINIB (SEQUENTIAL)	ED349210-4	Tumor Biopsy	SCREENING	METASTATIC SITE	LYMPH NODE
1011434	PFS	324	1	PR	-100	50-60 years	M	C	MEDI4736 10 MG/KG +TRAMETINIB (SEQUENTIAL)	ED349210-4	Tumor Biopsy	SCREENING	METASTATIC SITE	LYMPH NODE
1042013	OS	814	1	PR	-72.7273	60-70 years	F	C	MEDI4736 10 MG/KG +TRAMETINIB (SEQUENTIAL)	ED456705-4	Tumor Biopsy	SCREENING	METASTATIC SITE	LYMPH NODE
1042013	PFS	338	0	PR	-72.7273	60-70 years	F	C	MEDI4736 10 MG/KG +TRAMETINIB (SEQUENTIAL)	ED456705-4	Tumor Biopsy	SCREENING	METASTATIC SITE	LYMPH NODE
1083973	OS	364	0	PD	-21.5686	30-40 years	M	C	MEDI4736 10 MG/KG +TRAMETINIB (SEQUENTIAL)	ED456849-4	Tumor Biopsy	DAY 15	METASTATIC SITE	LYMPH NODE
1083973	PFS	71	0	PD	-21.5686	30-40 years	M	C	MEDI4736 10 MG/KG +TRAMETINIB (SEQUENTIAL)	ED456849-4	Tumor Biopsy	DAY 15	METASTATIC SITE	LYMPH NODE
1064847	OS	718	1	SD	-6.73077	60-70 years	F	C	MEDI4736 10 MG/KG +TRAMETINIB (SEQUENTIAL)	ED349211-4	Tumor Biopsy	SCREENING	METASTATIC SITE	SKIN
1064847	PFS	179	0	SD	-6.73077	60-70 years	F	C	MEDI4736 10 MG/KG +TRAMETINIB (SEQUENTIAL)	ED349211-4	Tumor Biopsy	SCREENING	METASTATIC SITE	SKIN
1011787	OS	189	0	PD	0	60-70 years	F	C	MEDI4736 10 MG/KG +TRAMETINIB (SEQUENTIAL)	NA	NA	NA	NA	NA
1011787	PFS	73	0	PD	0	60-70 years	F	C	MEDI4736 10 MG/KG +TRAMETINIB (SEQUENTIAL)	NA	NA	NA	NA	NA
